# Supplementary material for: Effects of Dietary Fiber Supplementation on Modulating Uremic Toxins and Inflammation in Chronic Kidney Disease Patients: A Systematic Review and Meta-Analysis of Randomized Controlled Trials
Source: Toxins (Basel). 2025 Jan 26;17(2):57. doi: 10.3390/toxins17020057 (PMC11860371; doi:10.3390/toxins17020057)
Supplement: Supplementary file 1 [file toxins-17-00057-s001.zip]

Archive with 1 entries (1 files):
- toxins-3432182-supplementary.pdf
